# Supplementary material for: Time Regained: When People Stop a Physical Activity Program, How Does Their Time Use Change? A Randomised Controlled Trial
Source: PLoS One. 2015 May 29;10(5):e0126665. doi: 10.1371/journal.pone.0126665 (PMC4449013; doi:10.1371/journal.pone.0126665)
Supplement: S1 Dataset — (XLSX) [file pone.0126665.s004.xlsx]

## Sheet: Data
ID	Group	Completer	%compliance	Age	Gender	Gross_Household_Income	BMI	Computer1	Computer2	Computer3	Computer4	Computer5	Active_Transport1	Active_Transport2	Active_Transport3	Active_Transport4	Active_Transport5	Passive_Transport1	Passive_Transport2	Passive_Transport3	Passive_Transport4	Passive_Transport5	Chores1	Chores2	Chores3	Chores4	Chores5	Sleep1	Sleep2	Sleep3	Sleep4	Sleep5	Physical_Activity1	Physical_Activity2	Physical_Activity3	Physical_ Activity4	Physical_Activity5	Quiet_Time1	Quiet_Time2	Quiet_Time3	Quiet_Time4	Quiet_Time5	Self_Care1	Self_Care2	Self_Care3	Self_Care4	Self_Care5	Work_Study1	Work_Study2
1	Control	0	.	31	1	39000	25.0917	.	.	.	.	.	.	.	.	.	.	.	.	.	.	.	.	.	.	.	.	.	.	.	.	.	.	.	.	.	.	.	.	.	.	.	.	.	.	.	.	.	.
2	Intense	0	.	44	1	150000	19.9825	.	.	.	.	.	.	.	.	.	.	.	.	.	.	.	.	.	.	.	.	.	.	.	.	.	.	.	.	.	.	.	.	.	.	.	.	.	.	.	.	.	.
3	Intense	1	77.5	53	1	55000	26.9737	332.14	45.24	55	329.29	147.5	63.93	35.48	23.21	23.57	5.36	56.43	114.76	71.43	57.14	57.5	163.93	186.67	81.43	108.21	160.36	507.14	575.71	600.36	577.86	613.21	0	36.19	163.21	103.57	11.43	21.43	58.33	2.86	35	73.93	82.5	93.57	85.71	82.86	71.79	12.5	72.62
4	Intense	1	87.5	49	1	90000	31.6176	0	253.57	117.86	117.86	137.5	12.5	31.43	27.86	61.43	66.07	80	175.71	92.14	96.07	101.07	302.14	93.57	126.43	72.5	80.36	356.43	485	422.14	494.64	444.64	0	15	66.07	67.5	7.14	80	47.14	106.43	2.14	11.43	115	117.14	111.43	116.43	136.07	150	0
5	Control	1	.	49	0	100000	20.1843	72.14	151.79	53.21	17.86	98.21	82.86	28.21	4.64	16.07	51.07	125.36	133.93	206.43	172.86	145.71	105	146.07	208.57	168.93	152.86	441.07	397.86	504.64	436.07	333.57	0	30	0	0	0	13.93	15.71	47.86	67.14	53.21	101.07	112.86	83.93	142.5	114.29	206.07	175
6	Intense	0	.	40	1	45000	31.7111	.	.	.	.	.	.	.	.	.	.	.	.	.	.	.	.	.	.	.	.	.	.	.	.	.	.	.	.	.	.	.	.	.	.	.	.	.	.	.	.	.	.
7	Control	1	.	54	1	60000	19.4534	365.36	0	25.71	0	333.93	51.79	36.67	30	53.21	39.29	113.57	103.33	75.36	59.64	72.14	180.36	261.67	234.29	203.57	249.64	488.93	508.33	583.57	418.93	374.29	0	16.67	0	0	0	61.07	150	51.07	48.57	99.64	98.93	68.33	96.43	130.71	121.07	17.86	280
8	Control	1	.	55	1	130000	22.4526	80.36	207.62	95.36	388.93	333.57	45.71	26.43	36.43	101.43	77.14	76.07	34.52	63.93	67.86	60	191.07	180	145.36	67.14	89.64	471.79	580	505	519.29	509.29	0	0	0	0	0	119.29	90.71	105	47.14	69.64	90.36	90.95	69.64	85.36	95.36	286.07	98.81
9	Control	1	.	40	1	120000	31.6381	296.79	199.64	100.36	232.14	138.57	49.64	58.21	58.57	118.57	46.43	131.79	119.29	51.07	107.86	144.29	113.21	142.5	113.21	95	97.86	406.43	487.14	579.29	500	505	0	0	0	0	8.57	94.64	45.71	20	35	88.57	118.93	120.71	115.71	107.14	136.43	0	21.43
10	Intense	1	77.5	57	1	130000	30.6523	328.57	101.67	35.71	171.43	463.57	39.29	40	91.43	19.29	50	88.93	61.67	125.36	35.71	85	150.36	91.67	93.57	152.5	95	480.36	543.33	586.43	615	541.43	0	20	22.86	0	0	42.5	61.67	40.71	55	35	114.64	118.33	98.21	150.36	81.43	22.86	201.67
11	Intense	1	100	30	1	130000	26.9231	193.93	14.29	148.21	203.57	123.21	45.71	75.71	96.79	91.43	74.64	87.5	52.5	79.29	100.71	100.71	106.79	54.29	11.43	31.43	58.21	506.79	566.43	525.71	528.57	661.79	35.36	51.79	83.93	7.14	0	16.43	58.57	53.21	17.14	89.64	135.36	171.43	123.21	160.71	104.29	167.86	346.43
12	Moderate	1	38.0952	36	1	56000	15.8212	337.14	145.95	266.79	100	516.07	90	102.62	45.71	6.07	23.21	20	42.86	12.86	66.79	55.36	97.5	112.86	180.36	72.14	80.71	540	607.86	534.64	592.5	581.79	0	7.14	0	0	0	36.43	0	15	3.57	14.64	181.79	155	180	161.07	144.29	64.29	247.86
13	Moderate	1	61.9048	49	1	140000	35.5764	139.05	137.38	308.21	318.57	307.86	13.1	38.1	91.43	85.36	87.14	43.81	16.67	76.79	22.86	11.43	65	109.76	65	62.5	111.07	618.1	622.62	528.21	523.93	550.36	0	15.48	17.86	7.14	0	37.38	75	21.79	23.93	36.79	110.71	88.81	98.21	118.93	87.5	113.1	31.19
14	Moderate	1	61.9048	55	0	130000	28.2647	335.71	0	0	0	364.29	25	18.57	30.36	28.57	44.52	92.5	118.21	128.21	99.29	134.52	201.07	131.43	83.21	48.93	100.48	466.43	475	419.64	454.29	474.52	0	0	0	0	0	5.36	8.57	27.14	53.57	13.33	103.21	153.93	162.14	178.93	119.29	14.29	298.21
15	Moderate	1	38.0952	53	1	130000	19.2005	448.93	27.86	28.21	105.71	382.86	47.86	54.64	45	55	38.57	81.43	126.07	107.14	77.14	131.43	210	170.36	150.71	149.64	121.19	403.93	312.5	408.57	436.79	431.9	1.43	23.21	0	0	4.76	21.43	7.14	15	3.57	7.14	123.57	251.79	124.64	163.93	89.29	8.93	333.93
16	Moderate	1	23.8095	21	0	130000	19.2648	87.86	32.86	184.29	69.64	151.67	96.43	25.48	1.43	19.64	104.05	35.71	54.05	27.86	53.21	62.14	3.57	28.57	26.79	23.93	118.81	627.5	543.57	713.21	720.36	561.43	0	0	12.86	16.43	34.29	5.36	0	40.36	40	35.71	54.29	88.57	113.21	74.64	101.43	0	175
17	Moderate	1	61.9048	27	1	145000	17.3717	162.5	110.71	189.64	58.93	288.93	41.07	29.76	56.07	48.21	55.36	128.21	30	77.14	45	75	107.86	171.19	97.5	103.21	100	519.64	577.14	562.14	495.36	560.71	5.36	40	38.93	30.36	1.79	54.64	54.52	18.93	72.5	100.71	142.86	142.62	141.07	139.29	90.36	103.57	116.67
18	Moderate	1	71.4286	46	1	84000	19.0217	0	14.29	0	126.19	0	59.05	85	63.57	69.52	82.5	85.95	101.9	145	47.38	53.93	30.48	54.76	202.14	222.86	92.86	515.24	490.95	513.93	589.29	566.07	0	40.24	13.57	0	17.86	119.29	50	71.43	25	33.21	176.9	136.67	70	125	111.79	265	257.86
19	Control	1	.	47	1	130000	20.5625	0	0	89.29	150	0	6.43	2.86	19.64	18.57	7.5	98.93	68.93	84.64	90.36	57.86	193.93	290	192.86	165.36	236.07	452.14	584.29	510.36	498.21	535.36	39.29	29.29	0	0	20	52.5	114.29	0.71	14.29	17.5	152.14	86.43	118.57	91.79	105.71	257.14	2.14
20	Intense	0	.	53	1	54000	38.3816	.	.	.	.	.	.	.	.	.	.	.	.	.	.	.	.	.	.	.	.	.	.	.	.	.	.	.	.	.	.	.	.	.	.	.	.	.	.	.	.	.	.
21	Moderate	1	28.5714	18	0	130000	19.9671	13.57	0	17.14	0	48.57	57.86	46.79	28.93	39.29	12.14	83.93	55.36	28.57	37.86	24.29	34.29	47.86	58.57	15.36	257.86	556.43	751.43	842.14	564.64	710.36	60	28.57	42.5	7.86	0	39.29	96.43	121.43	298.21	26.79	157.14	117.14	112.14	86.79	74.29	0	64.29
22	Moderate	1	71.4286	49	1	100000	27.6904	26.43	21.43	166.07	60.36	243.57	42.14	76.43	77.14	76.07	68.93	30.36	19.29	72.5	53.21	36.79	92.14	112.14	155.71	140	82.14	642.5	482.14	487.14	477.86	484.64	0	17.14	2.86	0	11.43	37.86	35.71	15	94.64	70	239.29	170.71	188.21	208.93	260.36	94.64	315.71
23	Moderate	1	52.381	54	0	150000	25.0447	176.79	89.29	12.86	153.57	348.21	73.93	42.5	16.79	41.07	42.5	59.29	109.64	55	67.5	33.21	178.93	96.79	84.29	118.21	135.71	475.71	478.21	484.64	450.71	462.5	0	0	15.71	21.43	10.71	15.71	0.71	73.93	42.14	26.43	157.14	141.43	145.36	138.21	180.36	128.57	112.5
24	Intense	1	67.5	33	0	130000	29.7451	183.93	34.76	53.57	125	143.57	38.57	80.71	50.36	51.43	50.71	95	57.38	96.79	72.14	72.14	95	74.29	83.21	82.5	166.43	525	594.52	370.36	502.5	487.14	109.29	16.67	234.29	0	0	26.07	3.57	38.57	15	20	106.43	107.14	125.36	128.57	115.36	25.71	123.1
25	Intense	1	100	58	0	150000	24.9007	0	75	96.43	0	0	63.93	61.9	77.86	0	51.07	118.57	165.48	173.57	92.86	153.57	203.21	53.81	8.93	347.86	143.57	503.21	541.43	495.36	557.14	566.07	0	21.43	53.21	0	0	81.07	94.52	23.21	80	61.79	193.21	200.71	165	179.64	88.93	162.5	107.14
26	Control	1	.	33	0	6000	20.1733	23.21	145.24	280.36	179.64	277.86	39.29	41.67	23.21	41.79	77.14	154.64	155.24	127.5	273.57	96.43	180	45	67.14	123.21	96.07	479.29	501.67	487.86	473.57	450.36	0	0	0	0	0	47.14	17.86	12.14	50.71	49.29	118.93	110.24	116.79	186.43	118.21	195.71	192.62
27	Moderate	1	47.619	32	1	130000	30.0459	54.64	331.43	143.57	194.64	286.07	118.21	48.21	67.5	76.07	115	82.5	51.07	87.5	111.79	37.14	69.64	118.21	78.57	102.86	56.43	413.57	456.79	474.64	467.5	499.64	0	17.86	21.43	0	1.79	7.14	43.57	41.07	38.93	16.43	148.93	151.43	170	115	84.29	291.07	0
28	Control	1	.	34	1	190000	27.7843	382.14	178.33	0	60.71	121.07	39.29	15	51.43	31.07	50.36	89.64	73.33	77.86	65.36	100	103.21	115	111.79	193.93	197.5	520.71	545	576.79	666.43	455.71	0	0	0	0	3.57	13.57	0	3.21	0.71	57.14	85.36	96.67	120	85	80.71	76.79	346.67
29	Control	1	.	45	0	65000	21.3768	361.43	266.43	4.29	188.93	123.81	41.79	45.48	31.79	25.36	41.43	82.86	86.9	80.71	67.5	50.95	127.86	298.33	162.86	237.14	224.52	431.79	514.52	568.57	608.57	542.14	1.43	0	26.07	0	5.71	74.29	25.24	28.93	17.5	67.62	124.29	89.29	153.93	122.5	136.9	142.86	107.14
30	Moderate	1	52.381	33	1	72000	33.2831	9.29	71.43	0	25.36	156.07	31.79	44.52	46.07	34.64	35	96.79	203.1	114.64	163.57	79.29	72.86	146.9	73.57	131.79	166.79	530.36	550.71	509.64	574.29	605	0	22.14	20.71	0	10	140.71	67.14	77.86	80.71	34.29	97.14	120.24	98.21	95.36	88.57	285.71	127.14
31	Intense	1	97.5	55	1	60000	28.0517	367.5	10.95	257.5	26.79	354.64	5.36	42.38	66.79	24.29	35.71	68.57	45	98.21	56.07	66.07	126.79	193.57	65.71	111.79	109.29	476.79	581.43	502.5	580	508.57	0	39.52	64.29	11.07	37.86	86.79	122.38	30.36	103.93	28.93	96.07	97.14	169.29	150.71	85.71	0	24.52
32	Intense	1	87.5	52	0	135000	27.5387	72.14	128.57	128.93	24.29	0	22.5	67.86	56.07	38.21	5	102.5	109.64	79.29	150.71	27.5	92.5	67.86	88.93	73.93	0	492.86	464.64	525	510.36	1120	2.86	64.29	47.14	44.64	0	42.86	45	40.71	13.57	110	148.57	102.86	98.57	142.5	72.5	220.36	8.93
33	Control	0	.	25	0	70000	24.4598	.	.	.	.	.	.	.	.	.	.	.	.	.	.	.	.	.	.	.	.	.	.	.	.	.	.	.	.	.	.	.	.	.	.	.	.	.	.	.	.	.	.
34	Intense	0	.	26	1	60000	17.2942	.	.	.	.	.	.	.	.	.	.	.	.	.	.	.	.	.	.	.	.	.	.	.	.	.	.	.	.	.	.	.	.	.	.	.	.	.	.	.	.	.	.
35	Moderate	1	66.6667	47	1	87000	21.0666	253.57	132.5	328.57		156.07	55	125	78.93		173.57	36.79	59.64	44.64		105.36	98.57	41.43	101.79		71.07	419.64	533.21	451.07		409.64	0	1.43	19.64		2.86	96.79	180.36	123.21		107.86	115.71	103.93	108.93		142.5	0	0
36	Control	0	.	25	1	120000	18.5111	.	.	.	.	.	.	.	.	.	.	.	.	.	.	.	.	.	.	.	.	.	.	.	.	.	.	.	.	.	.	.	.	.	.	.	.	.	.	.	.	.	.
37	Intense	1	47.5	54	0	.	24.9715	161.79	382.86	302.5	67.86	67.86	22.14	17.14	50.71	130	18.93	99.64	69.64	48.21	148.93	106.43	18.21	23.57	13.93	108.93	85.71	519.64	464.29	476.43	574.64	539.29	0	94.29	32.14	0	25	9.64	0	1.43	81.43	17.14	170	136.79	127.5	112.5	134.29	255	0
38	Intense	1	97.5	29	1	64000	19.3945	162.5	119.29	123.21	107.14	199.64	41.79	23.93	51.07	78.21	128.93	72.14	87.14	65.36	45.71	64.64	123.57	73.21	56.07	82.86	51.07	499.29	512.14	421.79	472.14	452.14	0	69.29	61.79	17.86	7.14	24.64	23.93	27.5	23.57	35	155	130.36	167.5	125.71	168.93	166.07	82.14
39	Control	0	.	20	1	.	21.5774	.	.	.	.	.	.	.	.	.	.	.	.	.	.	.	.	.	.	.	.	.	.	.	.	.	.	.	.	.	.	.	.	.	.	.	.	.	.	.	.	.	.
40	Intense	1	87.5	28	1	45000	24.6703	59.29	178.57	13.93	653.57	142.14	43.93	110.71	132.5	28.21	62.14	48.21	61.19	62.86	98.57	40.71	69.64	50.48	50	41.43	83.93	462.86	521.43	427.5	338.57	622.5	0	73.81	57.14	0	0	38.21	31.43	262.14	53.93	53.93	130	113.33	80	87.14	111.07	296.79	139.29
41	Moderate	0	.	40	1	150000	21.8366	.	.	.	.	.	.	.	.	.	.	.	.	.	.	.	.	.	.	.	.	.	.	.	.	.	.	.	.	.	.	.	.	.	.	.	.	.	.	.	.	.	.
42	Moderate	0	.	38	1	130000	29.9704	.	.	.	.	.	.	.	.	.	.	.	.	.	.	.	.	.	.	.	.	.	.	.	.	.	.	.	.	.	.	.	.	.	.	.	.	.	.	.	.	.	.
43	Intense	1	72.5	39	0	170000	24.2857	129.29	0	20.71	220.36	30.36	65	49.64	40.71	31.07	20	84.29	82.86	85.36	88.21	101.07	145	113.57	116.43	127.5	197.14	490.71	427.5	465	395.71	422.86	4.29	66.79	40.71	4.29	8.93	27.86	5.36	0	6.07	29.64	108.57	130.71	192.14	238.93	120.36	61.43	321.43
44	Control	1	.	45	1	42000	31.694	21.43	1.79	0	0	87.5	47.62	25.71	65.71	5.36	109.29	86.67	62.5	93.93	56.43	83.21	241.9	203.57	244.64	142.86	134.64	446.43	498.57	513.93	718.93	490.71	0	0	0	0	0	45.95	36.43	58.57	106.07	5	129.76	197.5	220.71	140.71	165.36	90.48	303.57
45	Moderate	0	.	43	0	3000	20.9943	.	.	.	.	.	.	.	.	.	.	.	.	.	.	.	.	.	.	.	.	.	.	.	.	.	.	.	.	.	.	.	.	.	.	.	.	.	.	.	.	.	.
46	Control	1	.	31	0	60000	18.0175	324.64	285	232.14	353.21	281.07	62.14	87.86	32.86	17.14	26.43	61.79	66.79	52.86	52.14	55	257.14	165.71	268.21	234.29	193.21	512.14	518.93	517.5	523.57	531.79	1.79	0	0	0	0	57.5	111.79	69.64	4.29	56.07	96.07	118.21	117.5	137.14	90	0	14.29
47	Control	0	.	30	1	170000	20.1409	.	.	.	.	.	.	.	.	.	.	.	.	.	.	.	.	.	.	.	.	.	.	.	.	.	.	.	.	.	.	.	.	.	.	.	.	.	.	.	.	.	.
48	Moderate	1	66.6667	29	1	68000	24.6717	125	75	370.71	210	325	40	62.14	78.57	38.33	43.57	112.14	70.95	80.36	41.43	69.29	79.64	80	60.71	121.19	62.5	536.43	588.57	485.36	577.62	515.71	0	21.43	11.43	17.14	0	36.07	21.9	39.64	17.38	33.21	107.86	95.95	126.79	140	90.36	146.43	141.67
49	Intense	1	100	52	1	100000	22.9072	198.21	25.71	155.36	8.57	326.79	57.86	73.57	99.64	41.79	54.64	173.21	124.76	139.29	144.29	107.14	76.43	125.95	93.93	128.21	110.36	453.93	449.52	393.21	380.71	396.07	5.36	30.95	60.36	15.71	8.93	21.43	61.67	19.64	77.14	124.29	161.43	160.24	205	201.79	141.79	91.07	195.24
50	Control	0	.	27	1	160000	16.2731	.	.	.	.	.	.	.	.	.	.	.	.	.	.	.	.	.	.	.	.	.	.	.	.	.	.	.	.	.	.	.	.	.	.	.	.	.	.	.	.	.	.
51	Control	1	.	52	0	100000	38.9383	425.36	86.79	24.29	223.57	94.64	68.21	90.36	33.57	46.07	63.93	94.64	92.5	211.07	90.36	77.86	27.5	33.93	28.57	15	31.43	508.57	442.5	446.43	483.93	517.14	12.5	0	0	0	0	78.93	45.71	0.71	20	27.5	109.64	136.79	108.93	112.14	118.57	8.21	291.07
52	Intense	1	82.5	51	0	160000	24.5273	323.93	341.07	271.79	251.43	275.36	42.86	73.57	77.5	81.79	73.21	98.57	72.5	81.07	66.07	63.93	86.79	50.71	48.21	65.36	59.64	451.07	482.5	430.36	443.57	473.93	0	51.79	21.43	0	21.43	10.36	0	8.21	17.14	34.29	95.71	96.43	149.29	128.93	133.57	0	8.57
53	Moderate	1	52.381	52	1	100000	24.2277	100	67.86	107.14	146.43	142.5	115	103.81	65.71	62.14	82.5	77.5	88.33	156.79	63.93	61.79	75	101.19	21.43	76.07	146.07	570.71	559.52	551.07	528.93	492.14	0	17.14	189.29	89.64	17.14	8.57	0	1.79	10.71	11.43	73.57	123.81	65.36	101.07	129.29	64.29	77.38
54	Control	1	.	47	0	64000	19.8066	142.5	138.1	17.5	48.21	43.93	63.93	44.05	23.93	37.14	30.36	103.21	91.43	57.5	54.64	42.5	167.5	111.43	115.71	186.07	141.79	458.57	547.14	557.5	475	529.64	0	0	0	0	0	6.07	51.67	44.64	35.71	36.43	143.93	171.67	148.93	140.36	151.43	123.57	95.24
55	Moderate	1	56.5217	42	0	100000	31.7631	311.25	318.57	294.64	410.71	252.5	36.25	77.14	76.79	125.71	55	83.75	50	58.57	50	36.43	90	195.71	53.93	48.93	115	527.5	490.71	485.71	446.07	543.57	83.75	0	7.86	16.79	4.29	3.75	21.43	32.86	38.93	90	86.25	92.14	141.07	110.36	101.07	47.5	5.71
56	Moderate	1	60.8696	56	0	.	23.5668	217.86	260.71	144.05	221.43	249.29	108.21	52.14	121.67	101.79	93.21	70.71	66.43	126.19	90	90	142.86	103.93	150.48	198.21	141.43	477.86	524.64	507.62	492.14	508.21	1.43	0	18.1	0	1.43	16.43	47.14	27.38	55.36	45	152.86	159.64	164.76	182.5	142.86	168.93	69.64
57	Control	1	.	50	0	115000	25.216	267.5	175.71	182.14	257.14	206.79	40.71	100	114.52	24.29	15	78.57	144.64	154.05	146.07	139.29	141.43	108.93	126.19	120.71	71.79	458.93	496.43	514.29	482.14	553.93	0	8.93	0	0	0	25	25.36	23.1	52.86	59.29	121.79	99.64	100.48	108.93	107.86	82.14	83.93
58	Control	1	.	26	1	14000	18.0812	266.43	189.64	171.43	217.86	326.07	69.29	95.36	86.43	102.86	72.5	52.14	52.86	84.29	62.14	71.43	101.43	78.21	72.14	108.93	63.93	430.36	615	486.79	500	462.14	1.79	0	0	17.86	14.29	51.79	75.71	30.71	84.64	43.21	144.29	138.93	121.07	151.79	109.29	90.71	57.14
59	Moderate	1	52.1739	47	1	79000	30.0967	279.29	172.86	161.9	273.93	62.5	104.29	73.93	51.67	46.07	63.57	124.29	67.86	159.05	85.71	185.36	58.21	146.43	139.76	110	107.86	477.86	568.57	492.38	526.79	484.29	0	0	27.38	1.43	0	72.14	3.21	1.43	68.21	80.71	62.14	91.07	103.1	91.79	95.71	0	117.14
60	Moderate	1	65.2174	39	1	100000	24.555	26.43	15.71	160.71	15.71	118.93	11.43	45.36	61.07	21.07	68.93	14.29	62.5	88.21	65.36	63.57	398.57	126.07	147.5	126.79	133.21	495.36	518.21	485.36	469.64	494.64	5.71	35.71	76.07	86.79	53.57	161.43	138.21	77.5	18.57	44.29	135	168.93	106.43	213.21	129.29	0	188.93
61	Control	1	.	47	0	150000	26.8745	194.64	0	0	.	166.43	10.71	157.14	0	.	30.71	129.64	129.64	60	.	102.14	143.93	219.64	225	.	103.57	491.79	466.07	567.5	.	450.71	0	0	0	.	0	45.36	34.64	72.5	.	48.21	163.21	183.57	135	.	144.64	102.86	44.64
62	Intense	1	75	47	1	80000	27.9016	139.29	204.29	117.86	135.71	71.43	61.43	59.29	72.86	96.07	16.07	103.21	70	62.14	112.5	133.21	141.43	86.43	95	108.21	113.21	340.71	446.43	512.14	385.36	420.71	3.57	1.43	48.57	0	32.14	87.14	40	15.71	148.21	139.29	163.21	99.29	145.71	98.57	203.21	165.71	217.14
63	Intense	1	82.5	45	1	80000	25.4813	0	0	0	0	0	65	38.57	76.07	68.93	29.29	37.86	65.71	157.86	136.07	78.21	501.79	509.29	396.07	529.29	400.71	371.07	380.71	363.93	404.64	430.71	23.21	57.14	55.36	0	0	7.5	85.71	25.71	54.29	46.79	110.36	112.86	152.86	152.86	161.79	85.71	119.29
64	Control	1	.	28	1	120000	28.7835	64.29	178.57	0	157.14	180.36	42.86	29.29	4.64	40.71	22.14	150.71	80.71	99.29	187.86	125.36	110.36	208.21	266.79	116.43	165.36	465.36	521.43	501.79	451.43	483.21	0	0	0	0	0	71.07	44.64	5.36	67.86	41.43	139.29	138.93	120.36	148.21	121.79	96.43	0
65	Control	1	.	38	0	120000	31.255	226.79	217.86	91.07	183.93	3.57	21.43	36.43	0	8.93	5.36	63.57	53.21	119.64	241.79	163.21	131.43	70	74.64	137.14	411.07	442.14	448.21	506.07	448.57	455.71	0	0	0	0	0	75.36	24.64	0	1.79	70	151.43	157.14	122.5	133.93	145.36	23.57	89.64
66	Control	1	.	53	0	140000	28.3432	332.5	82.5	203.33	32.14	145	37.14	48.21	39.29	58.21	34.76	42.5	35	20.24	33.21	33.33	133.21	92.14	136.43	104.29	171.19	473.21	466.07	502.86	404.64	428.1	5.36	0	0	0	0	100	227.14	184.76	289.64	162.86	120.36	106.07	132.38	129.29	119.52	0	162.5
67	Control	1	.	54	1	120000	24.0341	65	0	270.36	114.29	0	36.07	56.43	51.79	70.71	58.93	134.64	51.43	83.93	56.79	102.5	52.5	190.71	162.5	245.36	124.64	519.64	465	495	511.43	509.29	0	0	0	0	0	132.5	27.86	150.71	110.36	148.57	152.86	132.14	64.64	95	112.86	2.86	300
68	Moderate	1	56.5217	26	1	110000	23.8062	175	117.86	114.29	185.71	160.71	77.86	56.43	105.36	50	60	80.71	98.21	143.21	83.93	107.5	163.57	86.43	67.5	94.64	83.57	410	484.29	465.36	403.57	442.86	0	26.43	3.57	10.71	6.43	19.29	32.5	19.64	64.64	33.93	118.21	145.71	129.29	121.43	120.71	22.14	60.71
69	Control	1	.	25	1	80000	23.0844	248.21	117.86	203.57	142.86	274.64	146.79	81.43	62.86	58.21	70	118.57	86.43	112.5	91.07	96.07	80	115	78.57	67.14	126.79	461.43	518.57	472.86	501.43	491.43	0	0	0	2.14	14.29	48.93	74.29	26.07	45.71	83.93	179.29	116.43	165.36	120.36	108.21	0	0
70	Moderate	1	56.5217	53	0	100000	25.4234	222.86	129.64	126.79	103.93	73.57	75.95	56.07	41.07	34.64	54.64	65.95	56.79	93.21	107.14	53.57	185.24	102.86	186.43	165.36	165.71	475.24	485.36	456.43	491.43	504.64	5.48	1.79	16.43	21.43	10.36	107.38	88.21	70.36	31.43	58.21	108.33	136.07	106.07	120	143.93	25	44.29
71	Control	0	.	35	0	25000	33.0227	.	.	.	.	.	.	.	.	.	.	.	.	.	.	.	.	.	.	.	.	.	.	.	.	.	.	.	.	.	.	.	.	.	.	.	.	.	.	.	.	.	.
72	Intense	1	40	29	1	49000	18.3143	348.93	400	308.93	292.14	228.93	94.29	98.21	77.14	81.07	65.36	43.93	41.07	30.36	33.93	32.14	118.21	72.14	86.43	150.36	167.14	505.36	487.14	522.14	517.5	513.21	1.79	17.86	53.57	0	0	32.86	47.5	38.93	91.07	37.5	126.43	129.64	121.79	154.29	147.86	1.79	38.93
73	Intense	0	.	28	1	250000	29.7232	.	.	.	.	.	.	.	.	.	.	.	.	.	.	.	.	.	.	.	.	.	.	.	.	.	.	.	.	.	.	.	.	.	.	.	.	.	.	.	.	.	.
74	Intense	1	70	58	1	89000	19.3198	187.5	262.5	98.21	137.5	157.5	43.93	52.5	43.21	52.14	44.64	47.86	61.43	117.86	98.57	57.14	207.14	124.29	222.5	137.14	97.86	549.64	485.71	554.29	476.07	468.21	0	42.86	23.21	51.07	8.57	82.14	58.93	91.07	57.14	116.79	152.5	138.57	151.79	142.5	135.36	7.14	107.14
75	Intense	1	87.5	35	1	70000	25.1603	157.14	53.57	175	317.86	226.43	93.21	45.36	35.71	123.57	36.43	40.36	58.21	68.1	62.86	61.07	281.43	141.07	297.14	147.86	162.14	420	428.57	460.48	395.36	457.14	6.43	81.07	58.1	12.86	0	40.36	41.07	24.05	8.57	17.86	116.07	121.79	93.81	122.14	116.07	21.43	314.29
76	Moderate	0	.	28	0	63000	25.4	.	.	.	.	.	.	.	.	.	.	.	.	.	.	.	.	.	.	.	.	.	.	.	.	.	.	.	.	.	.	.	.	.	.	.	.	.	.	.	.	.	.
77	Moderate	1	65.2174	26	0	160000	23.9622	183.93	100.71	2.14	220.71	128.21	39.29	27.14	72.14	114.64	80.71	26.79	72.14	89.29	37.14	28.57	205	121.07	124.29	44.29	33.93	508.93	508.93	547.5	485.71	513.57	1.79	40.36	31.07	115.36	86.43	26.43	5.36	1.79	38.57	7.14	120	232.5	114.64	193.21	201.79	41.07	1.79
78	Intense	1	100	55	1	130000	30.3751	232.14	297.86	139.05	462.14	181.07	37.14	86.43	96.67	71.67	61.43	69.05	64.29	96.19	71.67	70.71	178.81	92.14	178.33	74.52	131.79	434.29	483.57	484.76	486.19	378.93	0	32.14	32.38	0	22.5	162.62	122.14	188.81	55.71	205	146.67	168.57	135.95	104.05	121.07	121.43	3.57
79	Intense	1	90	49	0	90000	25.4782	207.86	357.5	407.14	440.36	277.14	140.36	136.07	91.43	76.07	98.93	31.79	33.57	3.57	0	44.64	107.86	111.79	114.76	152.5	60.36	475.71	456.43	455.24	441.79	371.07	3.57	46.43	28.1	0	0.71	31.07	10.71	41.43	5	35	103.93	132.86	93.81	112.86	196.79	87.5	12.5
80	Moderate	1	73.913	26	1	80000	24.8222	242.86	188.93	200.24	222.14	233.57	56.79	17.86	53.81	39.29	21.43	98.93	142.86	67.62	83.21	80	42.14	102.14	43.1	73.93	94.29	445.36	538.21	534.52	545.71	483.93	17.86	14.29	35	24.64	17.86	162.86	103.21	142.14	95.36	77.86	108.93	84.64	98.81	86.43	105.36	21.43	67.86
81	Moderate	1	69.5652	53	1	175000	30.722	103.57	204.29	161.9	173.57	33.93	78.57	74.29	71.19	59.29	20.71	89.64	109.64	138.1	98.21	118.93	156.43	150.36	205.71	166.79	170.36	468.21	472.86	502.86	443.21	454.64	0	0	17.14	8.93	0	142.86	80.36	105	117.5	261.07	108.57	129.29	101.67	113.93	106.07	52.14	116.07
82	Control	1	.	42	1	150000	24.8515	69.64	293.57	190.36	228.57	189.29	76.07	67.86	39.29	63.93	56.79	80.36	55	27.14	53.93	134.64	180.71	131.79	216.79	98.21	125	503.57	492.5	502.5	607.14	439.29	1.79	0	0	0	31.07	157.5	93.21	145.36	33.57	157.14	123.57	87.5	70	72.5	132.14	0	57.14
83	Intense	1	75	52	1	50000	34.2311	228.21	252.5	223.57	70	170.71	20.71	73.93	70.36	41.07	46.79	26.43	37.86	51.79	86.79	61.07	72.86	107.14	69.64	104.29	35.36	549.64	424.29	430.71	498.57	464.64	6.07	26.79	51.43	0	0	75	66.43	59.64	98.21	58.57	94.29	114.64	189.29	158.21	127.86	5.36	37.5
84	Intense	1	95	50	0	120000	28.1812	161.07	164.29	54.76	103.57	146.43	83.21	140.71	115.24	60.71	60	171.43	103.57	48.57	154.64	200	41.07	26.43	45.48	17.86	70.71	495	410	505.24	512.5	512.14	2.14	14.29	5.95	13.57	3.57	42.14	113.57	38.57	85.71	37.5	134.64	132.86	167.86	159.29	112.5	50	10.71
85	Control	1	.	22	1	.	25.224	148.57	316.07	172.62	153.57	0	18.93	16.43	19.05	50.71	23.93	41.79	83.21	59.05	100	69.29	43.57	81.43	74.05	140	82.14	520.71	489.29	522.38	466.79	502.86	93.21	8.57	7.14	28.57	0	49.64	16.07	25.71	13.93	28.21	137.14	112.14	149.76	142.86	142.5	58.93	21.43
86	Intense	1	92.5	49	0	80000	25.7564	192.86	335.71	144.05	337.14	355	36.79	47.5	62.62	90.71	77.86	235.71	77.5	77.62	49.64	97.5	148.21	71.07	197.14	61.07	77.14	469.64	508.21	562.62	485	520.71	10.71	100.36	70.71	110.71	79.64	60.71	5.71	21.43	15	23.57	71.07	97.86	117.62	132.86	134.64	0	0
87	Intense	1	95	55	1	58000	24.3812	255	198.57	135	397.86	290.36	92.86	74.64	22.38	35.71	34.64	81.79	95.71	32.14	63.57	44.64	143.93	186.79	249.05	93.93	95	575.36	544.64	601.19	536.07	564.64	8.57	52.5	58.81	17.14	11.07	0	0	35.95	44.29	14.29	97.14	80.36	109.05	70.36	124.29	0	17.86
88	Intense	0	.	22	1	24000	32.8075	.	.	.	.	.	.	.	.	.	.	.	.	.	.	.	.	.	.	.	.	.	.	.	.	.	.	.	.	.	.	.	.	.	.	.	.	.	.	.	.	.	.
89	Intense	0	.	28	1	.	27.2498	.	.	.	.	.	.	.	.	.	.	.	.	.	.	.	.	.	.	.	.	.	.	.	.	.	.	.	.	.	.	.	.	.	.	.	.	.	.	.	.	.	.
90	Moderate	0	.	42	1	150000	26.0118	.	.	.	.	.	.	.	.	.	.	.	.	.	.	.	.	.	.	.	.	.	.	.	.	.	.	.	.	.	.	.	.	.	.	.	.	.	.	.	.	.	.
91	Moderate	1	47.8261	46	0	95000	26.1335	135.71	175.36	9.52	76.79	86.07	31.07	27.86	57.14	23.21	46.43	178.57	115.36	127.86	179.64	49.64	83.57	230.71	228.57	117.5	293.93	488.21	475	425.95	487.5	526.43	10.71	0	35	0	0	138.93	93.93	140	132.14	117.86	95.71	84.29	99.76	104.64	112.86	105.71	44.29
92	Control	1	.	51	1	60000	26.0091	0	96.43	146.79	73.21	59.64	73.57	46.43	23.21	66.43	59.29	46.43	27.5	46.79	102.86	125.36	45.71	119.29	104.29	117.14	103.93	450	578.21	538.93	490.36	510	0	4.29	11.07	0	0	241.43	48.57	92.5	98.57	170.71	110	83.57	72.14	80.71	93.21	70	164.29
93	Intense	1	90	52	0	83000	27.648	305	166.43	211.07	115	87.14	55.36	205	82.86	189.64	67.14	109.64	83.57	120.71	116.79	53.93	58.57	110.71	161.07	159.64	166.07	466.43	425	491.43	453.57	497.5	0	0	44.64	12.86	25	3.57	0	6.43	18.57	0	85.71	168.57	86.07	163.21	102.86	108.93	3.57
94	Moderate	1	56.5217	25	1	37000	21.1835	208.57	56.19	0	225	115.36	41.79	140.48	76.43	43.21	26.07	76.79	32.14	90	141.07	46.79	113.57	182.86	288.93	73.93	255.71	511.43	565.48	511.07	456.43	471.07	5.71	0	2.86	7.14	1.79	70.36	62.38	73.21	38.21	97.86	127.86	111.19	120.71	153.21	122.14	0	16.67
95	Control	1	.	48	1	50000	30.5234	275	119.64	87.5	212.5	226.43	63.93	86.43	58.93	53.93	47.14	76.43	106.07	92.86	94.64	83.93	145	185.71	188.57	122.5	173.57	449.64	409.29	447.14	433.21	445.71	9.64	3.57	7.14	0	0	81.79	21.43	61.07	35.71	27.14	108.57	117.86	111.43	129.29	124.64	53.57	116.79
96	Control	0	.	35	0	87000	38.7552	.	.	.	.	.	.	.	.	.	.	.	.	.	.	.	.	.	.	.	.	.	.	.	.	.	.	.	.	.	.	.	.	.	.	.	.	.	.	.	.	.	.
97	Intense	1	70	36	0	180000	32.6642	155.36	0	215.48	0	296.43	12.86	65	58.1	105.71	34.29	55	32.5	29.76	47.5	46.79	63.93	68.57	163.57	244.29	206.79	557.5	500.36	569.29	437.5	450	0	57.14	0	42.86	0	31.43	17.86	7.14	60.36	37.14	110.71	155.36	97.14	137.14	92.14	21.43	291.07
98	Control	1	.	58	1	87000	23.4996	135.71	202.5	148.81	76.79	0	71.79	49.29	40	45.71	110.36	185.71	58.57	72.62	135	111.79	161.07	170.36	189.52	280	99.29	355.71	417.5	519.52	449.29	385	0	11.43	0	19.64	8.57	176.79	154.64	157.62	147.5	105	134.29	141.07	117.62	137.14	163.57	3.57	38.57
99	Control	1	.	36	1	.	29.307	285.71	244.64	164.05	360.36	433.21	57.14	54.29	57.14	81.79	90.36	78.21	94.29	92.14	75	43.93	221.43	122.14	143.33	80.36	115	455	485.36	560	511.43	528.93	0	71.79	10.71	0	0	27.5	50.71	21.43	11.79	23.57	111.79	138.57	169.76	147.5	169.64	0	0
100	Moderate	0	.	37	1	140000	25.3687	.	.	.	.	.	.	.	.	.	.	.	.	.	.	.	.	.	.	.	.	.	.	.	.	.	.	.	.	.	.	.	.	.	.	.	.	.	.	.	.	.	.
101	Moderate	1	52.1739	45	1	62000	25.0341	228.57	438.93	257.62	255.36	201.07	84.29	76.79	79.29	76.07	28.93	62.86	45.71	80.71	72.86	41.79	180.36	160.71	223.1	216.07	248.21	507.5	483.93	519.52	490.71	486.07	0	2.86	38.57	0	0	73.93	45.36	15.95	28.93	18.57	100	108.21	89.52	116.07	148.21	5.36	1.79
102	Intense	1	40	33	0	120000	28.7915	153.57	128.57	55.36	198.21	221.79	42.86	78.93	30.36	56.43	25	128.57	135.71	206.79	68.57	118.21	44.64	76.79	129.29	86.79	93.57	478.21	534.29	532.5	438.57	431.43	65.71	10.71	51.43	17.14	123.57	13.93	5.36	9.64	5.71	3.57	92.5	181.07	129.29	137.5	141.79	62.5	41.07
103	Control	1	.	43	0	250000	36.9852	278.21	108.93	132.14	208.21	164.64	46.79	46.43	85.95	57.86	97.14	78.93	102.5	124.76	122.14	78.57	56.43	81.43	102.38	103.57	121.79	501.07	515.36	575.71	523.21	521.43	0	0	0	0	21.43	71.79	21.43	17.86	24.29	22.14	121.43	124.64	148.33	82.14	127.14	146.43	160.71
104	Control	1	.	49	0	100000	39.7786	208.93	71.43	162.5	60	242.86	100.36	57.5	55.36	122.14	74.64	78.57	116.79	118.57	91.79	93.21	110.36	65	94.29	198.57	132.14	451.79	501.07	443.57	475	446.07	4.29	0	0	12.5	0	22.86	10.71	45.71	44.29	15.71	100.36	94.29	148.21	109.29	128.57	126.79	266.43
105	Control	0	.	26	1	180000	22.8235	.	.	.	.	.	.	.	.	.	.	.	.	.	.	.	.	.	.	.	.	.	.	.	.	.	.	.	.	.	.	.	.	.	.	.	.	.	.	.	.	.	.
106	Control	1	.	43	0	100000	28.7305	239.29	260.71	0	285.71	150	34.64	31.07	1.43	55	49.64	93.93	88.57	42.86	60.36	79.64	66.43	69.29	55.71	29.64	64.64	461.79	487.5	490.71	613.21	420.36	0	0	0	8.57	60	105.71	76.07	338.57	33.21	93.21	148.21	138.93	75.71	131.79	145	21.43	30.36
107	Moderate	1	69.5652	44	0	85000	25.9033	243.93	90.36	0	25.71	0	72.86	44.64	151.79	12.14	14.29	74.64	110.71	80	150	231.43	177.14	137.86	120.71	225.71	17.14	486.79	582.5	519.29	427.14	526.43	16.79	37.5	42.86	0	0	94.29	46.43	22.5	7.86	25.71	82.5	107.86	142.5	149.64	101.43	11.43	37.5
108	Intense	1	100	24	1	30000	29.898	229.29	93.57	128.81	171.43	0	74.29	72.5	74.52	113.93	45.36	88.21	85.71	111.67	73.57	181.43	73.93	67.86	139.05	67.5	92.14	419.64	490	459.76	498.93	497.14	1.43	70	71.19	12.5	0	104.29	131.43	48.1	49.64	94.64	119.64	130.36	149.76	100	124.29	112.86	141.79
109	Intense	1	60	43	1	.	22.9578	9.29	194.64	180.36	133.33	189.29	251.79	52.14	99.64	26.67	61.07	70	106.43	113.57	38.57	72.86	107.14	75.36	74.29	69.29	93.93	517.5	491.79	431.43	720	444.29	0	26.79	37.5	0	0	41.07	33.57	22.86	56.43	99.64	98.57	134.64	211.07	125.71	172.14	12.14	47.14
110	Moderate	1	52.1739	41	1	50000	35.2134	304.29	190.71	.	17.86	27.86	11.43	176.43	.	80	24.29	97.86	87.14	.	197.14	140.36	216.07	224.29	.	273.93	86.79	443.57	487.86	.	293.57	406.79	31.43	13.57	.	60.71	41.07	60	8.57	.	68.57	106.43	120	80	.	134.29	124.64	7.14	0
111	Moderate	1	47.8261	30	0	110000	25.8438	347.86	351.43	309.76	481.07	115.71	41.43	42.14	47.14	48.93	50.36	55.36	41.79	24.05	29.29	72.86	103.21	100.71	82.38	27.14	61.43	482.86	557.86	524.76	464.64	501.79	69.64	0	49.76	21.43	20	69.29	16.07	84.76	22.86	103.57	50.71	73.57	83.57	114.64	74.64	45.36	0
112	Moderate	1	52.1739	36	1	104000	31.0481	81.79	0	128.21	217.14	68.93	14.64	28.57	51.43	58.21	13.21	45.36	130	106.07	99.29	78.57	112.86	199.29	86.07	111.79	117.5	814.29	613.57	669.29	642.14	641.07	1.79	0	11.07	2.86	0	53.57	69.29	104.29	22.86	113.21	61.43	107.86	121.07	112.5	148.21	12.5	117.86
113	Intense	1	75	33	1	90000	35.4732	126.07	397.86	92.86	319.64	382.14	10.71	55.36	19.76	47.86	12.5	13.21	37.14	51.67	48.57	61.43	61.07	41.79	157.86	57.5	41.79	672.5	477.86	531.67	531.79	443.93	0	41.07	29.76	9.29	0	7.14	95.36	121.43	45	53.93	94.64	75.36	125	88.57	102.14	41.79	46.43
114	Intense	1	85	38	1	140000	25.1782	172.86	94.64	142.14	109.64	213.57	82.14	93.21	96.9	82.14	47.14	90.36	90	135	108.93	86.07	210	180	208.1	216.79	252.86	472.5	521.79	464.05	478.21	447.14	33.21	52.14	35	5	0	45	37.86	104.29	36.07	45.71	92.86	93.93	124.05	97.86	101.07	25	44.64
115	Intense	1	80	38	1	35000	27.31	59.64	0	38.1	104.29	164.29	114.64	86.43	101.19	186.79	52.86	51.43	138.21	84.05	56.79	65.71	133.21	200.36	244.76	186.43	215.71	543.21	584.64	580	557.86	540	21.43	38.21	31.19	0	0	93.21	42.86	30	14.64	47.14	120	108.57	104.29	101.07	126.43	122.14	55.71
116	Moderate	1	56.5217	28	1	120000	19.3325	153.57	230.36	211.67	176.79	219.64	59.29	28.21	107.86	62.14	30.71	79.29	76.07	35.71	56.07	76.43	35	73.57	61.43	65.71	66.07	562.86	632.5	494.05	575.36	441.79	0	31.79	28.57	0	66.07	6.07	17.86	44.05	141.79	24.64	103.93	83.21	105.71	104.64	98.57	122.86	41.07
117	Control	1	.	30	1	70000	23.1709	233.93	191.07	221.43	280.36	241.07	90.71	13.93	63.57	36.79	68.93	79.29	105.71	75	79.64	102.5	50.36	201.43	220.36	190	102.86	519.29	445.71	459.29	506.79	486.43	2.86	0	0	0	2.86	27.14	10.71	17.14	23.57	66.79	140.36	124.64	120.36	103.93	133.21	51.79	69.64
118	Intense	1	75	50	1	120000	26.9376	292.86	332.14	269.64	73.21	0	51.79	69.29	45.36	44.29	2.5	95.71	75	84.64	41.07	85	96.07	72.14	126.43	157.14	337.86	368.57	417.14	561.07	381.79	476.07	5.71	51.43	12.5	4.29	0	20.36	52.86	32.14	63.21	135	115.71	140.71	125.36	102.14	105	49.64	21.43
119	Moderate	1	52.1739	59	0	160000	31.6388	367.86	410.71	269.05	579.29	188.93	71.43	54.64	55.95	79.29	131.07	114.64	143.21	122.14	86.07	207.5	29.64	29.29	74.05	81.79	30	418.57	502.5	478.33	468.93	496.07	0	26.07	25.71	0	0	45.36	9.29	78.57	48.21	3.57	83.57	83.57	95.48	50.71	98.57	77.86	26.43
120	Moderate	1	82.6087	34	1	110000	24.6924	315.71	66.07	191.07	358.21	183.21	48.21	70.71	124.29	93.57	101.79	49.29	137.5	112.86	78.21	104.29	54.29	126.79	65.71	100.36	71.43	403.21	470.36	343.93	418.93	486.07	19.29	25	16.79	17.5	3.57	77.5	39.29	98.21	12.14	44.64	103.57	82.86	112.5	90	107.86	66.07	214.29
121	Intense	1	92.5	47	1	40000	25.1266	48.57	76.79	39.29	181.07	125.71	22.5	19.29	33.33	29.29	37.5	81.07	124.29	131.67	59.29	72.14	343.57	230.71	311.19	235.71	180.36	559.64	608.57	521.67	565	569.29	0.71	61.43	51.43	0	0	59.29	44.29	48.1	52.5	27.5	111.07	81.79	135.71	79.29	113.93	56.07	38.21
122	Moderate	1	78.2609	51	1	100000	24.7484	163.57	119.29	95.71	178.21	245.95	33.93	115.71	122.38	86.07	74.52	46.43	123.21	64.29	56.79	12.38	192.86	179.29	223.33	194.29	149.76	415.36	448.21	486.9	466.79	470.95	14.29	29.64	18.57	0	38.57	131.43	42.5	92.62	46.07	25.95	112.86	127.86	129.29	83.21	104.76	71.79	41.43
123	Intense	1	82.5	56	0	160000	32.0562	326.79	236.43	78.57	0	7.14	88.21	92.86	127.86	207.14	61.79	103.57	88.57	69.05	214.64	207.5	85.36	95	103.33	30.71	206.43	425.36	397.14	457.14	529.64	457.14	0	42.86	13.1	0	0	47.86	75.36	56.43	52.5	22.5	111.43	152.86	212.14	163.57	133.57	0	58.93
124	Control	1	.	54	1	.	34.4	487.5	259.29	239.29	323.21	128.21	26.79	42.14	25.36	34.29	24.64	39.64	66.79	60.36	53.57	72.5	42.14	67.5	98.21	44.64	60.71	445.71	388.93	327.5	393.93	374.29	21.43	0	0	17.14	17.14	89.29	49.29	135	109.29	179.29	76.07	146.07	128.93	150	180.71	21.43	123.21
125	Control	1	.	49	1	100000	19.8702	170	208.93	203.57	208.93	244.64	15.71	8.57	41.07	47.14	30.36	120.71	80.71	118.57	150.71	135.36	184.29	256.79	121.43	174.29	187.5	480	486.79	517.5	484.64	454.29	0	0	0	0	21.43	13.93	71.43	8.57	6.43	41.79	107.86	103.21	136.79	150.36	88.21	44.64	82.14
126	Moderate	1	65.2174	58	1	100000	25.6788	158.93	275.36	171.43	276.79	190	19.64	43.57	30.48	29.29	29.29	29.64	56.79	61.43	54.29	72.86	75.71	121.79	91.19	94.64	58.93	618.21	515	570.95	547.86	510.71	0	0.71	33.33	0	0	108.57	79.64	50.48	46.43	65	105	127.5	96.9	95.71	109.64	0	0
127	Control	1	.	32	1	140000	22.4767	26.43	14.29	66.07	65	28.21	43.57	10.71	8.93	53.57	10.71	53.21	41.67	66.07	82.5	59.64	278.57	238.57	327.14	302.5	387.14	442.5	459.29	470.36	503.57	548.93	0	0	0	8.57	12.14	98.93	116.43	74.64	42.5	20	154.29	175.24	133.21	117.5	131.43	0	0
128	Moderate	1	52.1739	59	1	54000	34.589	223.93	235	100.36	268.57	94.29	83.57	104.64	56.43	41.07	48.21	43.93	40	25	38.93	35.71	128.93	159.29	128.21	187.14	182.86	403.21	491.79	522.86	487.14	507.86	25.36	22.86	46.07	65.36	7.86	98.21	38.21	243.57	15.36	77.5	100.36	56.43	53.21	98.21	90.71	73.21	13.93
129	Control	1	.	50	0	190000	24.0338	175	187.14	195.71	237.14	71.07	56.07	32.5	21.19	39.29	27.86	127.5	140	93.81	118.21	115	156.07	193.93	281.67	132.14	246.79	497.14	493.57	493.33	456.07	456.43	0	0	0	0	0	60.36	10.36	59.76	59.64	31.07	102.14	90.36	87.14	103.57	138.57	43.21	47.14
[truncated: 58 more columns]

## Sheet: Key
Variable	Description	Unit	Permissable values	Measure
ID	Identification number	N/A	Integer	N/A
Group	Group allocation	N/A/	Control, Moderate, Extensive	N/A
Completer	Participant completed intervention	N/A	0=no, 1=yes, .=missing value	N/A
%compliance	Percentage that participant complied with prescribed physical activity intervention	Percent	Integer, .=missing value	Heart rate monitoring for exercise sessions
Age	Age at recruitment	years	Integer, .=missing value	Self-report
Gender	Participant's gender	N/A	0=male, 1=female	Self-report
Gross_Household_Income	Self-reported total household income per annum in AUD	AUD dollars per annum	Integer, .=missing value	Self-report
BMI	Body mass index	kg/m2	Integer, .=missing value	Height and weight measures
Computer	Time spent in Computer Superdomain	Minutes/day	Integer, .=missing value	MARCA
Active_Transport	Time spent in Active Transport Superdomain	Minutes/day	Integer, .=missing value	MARCA
Passive_Transport	Time spent in Passive Transport Superdomain	Minutes/day	Integer, .=missing value	MARCA
Chores	Time spent in Chores Superdomain	Minutes/day	Integer, .=missing value	MARCA
Sleep	Time spent in Sleep superdomain	Minutes/day	Integer, .=missing value	MARCA
Physical_Activity	Time spent in Physical Activity Superdomain	Minutes/day	Integer, .=missing value	MARCA
Quiet_Time	Time spent in Quiet Time Superdomain	Minutes/day	Integer, .=missing value	MARCA
Self_Care	Time spent in Self Care Superdomain	Minutes/day	Integer, .=missing value	MARCA
Work_Study	Time spent in Work/Study Superdomain	Minutes/day	Integer, .=missing value	MARCA
TV_VG	Time spent in TV/VG Superdomain	Minutes/day	Integer, .=missing value	MARCA
Sociocultural	Time spentin Sociocultural Superdomain	Minutes/day	Integer, .=missing value	MARCA
EEZoneSleep	Time spent in energy expenditure zone sleep	Minutes/day	Integer, .=missing value	MARCA
EEZoneVLPA	Time spent in energy expenditure zone very light physical activity	Minutes/day	Integer, .=missing value	MARCA
EEZoneLPA	Time spent in energy expenditure zone light physical activity	Minutes/day	Integer, .=missing value	MARCA
EEZoneMPA	Time spent in energy expenditure zone moderate physical activity	Minutes/day	Integer, .=missing value	MARCA
EEZoneVPA	Time spent in energy expenditure zone vigorous physical activity	Minutes/day	Integer, .=missing value	MARCA
ACC_SedSleep	Time spent sedentary or in sleep	Minutes/day	Integer, .=missing value	Accelerometry
ACC_LPA	Time spent in light physical activity	Minutes/day	Integer, .=missing value	Accelerometry
ACC_MPA	Time spent in moderate physical activity	Minutes/day	Integer, .=missing value	Accelerometry
ACC_VPA	Time spent in vigorous physical activity	Minutes/day	Integer, .=missing value	Accelerometry
